# Supplementary material for: An improved genome reference for the African cichlid, Metriaclima zebra
Source: BMC Genomics. 2015 Sep 22;16(1):724. doi: 10.1186/s12864-015-1930-5 (PMC4580222; doi:10.1186/s12864-015-1930-5)
Supplement: Additional file 2: — PacBio read statistics before and after Proovread error-correction. (XLSX 37 kb) [file 12864_2015_1930_MOESM2_ESM.xlsx]

## Sheet: Sheet1
	Uncorrected	Proovread corrected
Number of reads	3031205	3891278
Mean read length (bp)	5457	3014
N50 read length (bp)	7866	4716
Number of chimeric reads detected	119,924 (3.95%)	-
Number of siameric reads detected	37,836 (1.25%)	-
