# Supplementary material for: An improved genome reference for the African cichlid, Metriaclima zebra
Source: BMC Genomics. 2015 Sep 22;16(1):724. doi: 10.1186/s12864-015-1930-5 (PMC4580222; doi:10.1186/s12864-015-1930-5)
Supplement: Additional file 3: — Extended assembly statistics. (XLSX 10 kb) [file 12864_2015_1930_MOESM3_ESM.xlsx]

## Sheet: Sheet1
Assembly	M_zebra_v0	M_zebra_v0 + REAPR 649 breaks	M_zebra_UMD1
Number of scaffolds	3750	4076	3560
Total size of scaffolds	848776495	848503369	859851869
Total scaffold length as percentage of assumed genome size	84.9	84.9	86
Useful amount of scaffold sequences (>= 25K nt)	838270224	837348423	844869076
% of estimated genome that is useful	83.8	83.7	84.5
Longest scaffold	18958539	12137054	14997410
Shortest scaffold	1000	319	319
Number of scaffolds > 1K nt	3746	4065	3557
Percentage of scaffolds > 1K nt	99.9	99.7	99.9
Number of scaffolds > 10K nt	905	1145	1253
Percentage of scaffolds > 10K nt	24.1	28.1	35.2
Number of scaffolds > 100K nt	457	602	554
Percentage of scaffolds > 100K nt	12.2	14.8	15.6
Number of scaffolds > 1M nt	202	234	215
Percentage of scaffolds > 1M nt	5.4	5.7	6
Number of scaffolds > 10M nt	10	3	4
Percentage of scaffolds > 10M nt	0.3	0.1	0.1
Mean scaffold size	226340	208171	241531
Median scaffold size	2006	2268	5469
N50 scaffold length	3699709	2783035	3158421
L50 scaffold count	62	96	81
NG50 scaffold length	3007690	2252862	2555048
LG50 scaffold count	85	126	106
N50 scaffold - NG50 scaffold length difference	692019	530173	603373
scaffold %A	25.01	25.01	27.67
scaffold %C	17.05	17.06	19.1
scaffold %G	17.03	17.04	19.1
scaffold %T	24.98	24.99	27.67
scaffold %N	15.93	15.9	6.47
scaffold %non-ACGTN	0	0	0
Number of scaffold non-ACGTN nt	0	0	0
Percentage of assembly in scaffolded contigs	99.5	99.4	98.7
Percentage of assembly in unscaffolded contigs	0.5	0.6	1.3
Average number of contigs per scaffold	17	15.7	6.6
Average length of break (>25 Ns) between contigs in scaffold	2255.26	2255.23	2765.54
Number of contigs	63627	63835	23667
Number of contigs in scaffolds	61244	61387	21292
Number of contigs not in scaffolds	2383	2448	2375
Total size of contigs	713738128	713733319	804245213
Longest contig	227176	227176	776924
Shortest contig	201	201	206
Number of contigs > 1K nt	62305	62493	23567
Percentage of contigs > 1K nt	97.9	97.9	99.6
Number of contigs > 10K nt	21344	21330	14061
Percentage of contigs > 10K nt	33.5	33.4	59.4
Number of contigs > 100K nt	202	201	1989
Percentage of contigs > 100K nt	0.3	0.3	8.4
Number of contigs > 1M nt	0	0	0
Percentage of contigs > 1M nt	0	0	0
Number of contigs > 10M nt	0	0	0
Percentage of contigs > 10M nt	0	0	0
Mean contig size	11218	11181	33982
Median contig size	5591	5562	14631
N50 contig length	23624	23581	79912
L50 contig count	8464	8473	2849
NG50 contig length	13337	13301	58348
LG50 contig count	16533	16560	4284
N50 contig - NG50 contig length difference	10287	10280	21564
contig %A	29.74	29.74	29.58
contig %C	20.28	20.28	20.42
contig %G	20.25	20.25	20.42
contig %T	29.71	29.71	29.58
contig %N	0.02	0.02	0
contig %non-ACGTN	0	0	0
Number of contig non-ACGTN nt	0	0	0
Number of gaps	68336	68010	21436
Total gap bp	135139929	134867778	55611762
Trinity gmap genes	1118222	1119049 (+0.07%)	1159590 (+3.70%)
Trinity gmap mRNA	1118222	1119049 (+0.07%)	1159590 (+3.70%)
Trinity gmap exon	4492869	4492551 (-0.01%)	4591788(+2.20%)
Trinity gmap CDS	4021536	4021658 (+0.01%)	4126983(+2.62%)
