# Supplementary material for: An improved genome reference for the African cichlid, Metriaclima zebra
Source: BMC Genomics. 2015 Sep 22;16(1):724. doi: 10.1186/s12864-015-1930-5 (PMC4580222; doi:10.1186/s12864-015-1930-5)
Supplement: Additional file 4: — Extended ALE scores. (XLSX 50 kb) [file 12864_2015_1930_MOESM4_ESM.xlsx]

## Sheet: Sheet1
	M_zebra_v0	M_zebra_UMD1
short_insert_library
# ALE_score:	-6282591723	-8045382173
# numContigs:	3750	3560
# totalAssemLen:	848776495	859851869
# placeAvg:	-23.3616	-23.0269
# insertAvg:	-1.20804	-1.13931
# kmerAvg:	-0.117247	-0.115134
# depthScoreAvg:	-1.72652	-3.75625
# depthAvg:	54.271	49.1323
# totalReads:	385315398	390875033
# totalMappedReads:	385315398	390875033
# totalUnmappedReads:	0	0
# totalPlacedReads:	384925943	390482375
# readAvgLen:	101	101
# avgReadOverlap:	100.969	100.967
unmappable_bases:	132637543	57405631
# Unmappable Regions	57998	14063
bases_with_0_coverage:	139693095	121246622
2-3kb_insert_libary
# ALE_score:	-8800625459	-10507491822
# numContigs:	3750	3560
# totalAssemLen:	848776495	859851869
# placeAvg:	-33.8038	-32.9883
# insertAvg:	-7.50347	-7.53672
# kmerAvg:	-0.117247	-0.115134
# depthScoreAvg:	-2.46831	-4.05686
# depthAvg:	45.036	42.7829
# totalReads:	320618440	341843334
# totalMappedReads:	320618440	341843334
# totalUnmappedReads:	0	0
# totalPlacedReads:	320493115	341717744
# readAvgLen:	101	101
# avgReadOverlap:	100.555	100.571
unmappable_bases:	133188276	56563974
# Unmappable Regions	58324	14069
bases_with_0_coverage:	143109574	121181395
3-5kb_insert_libary
# ALE_score:	-3160625764	-3217208431
# numContigs:	3750	3560
# totalAssemLen:	848776495	859851869
# placeAvg:	-33.2124	-33.3366
# insertAvg:	-6.22567	-5.65038
# kmerAvg:	-0.117247	-0.115134
# depthScoreAvg:	-1.83007	-1.71717
# depthAvg:	10.9011	10.6041
# totalReads:	77268896	84547131
# totalMappedReads:	77268896	84547131
# totalUnmappedReads:	0	0
# totalPlacedReads:	77264608	84542792
# readAvgLen:	101	101
# avgReadOverlap:	100.676	100.682
unmappable_bases:	135209495	57149554
# Unmappable Regions	61172	16452
bases_with_0_coverage:	186874714	142244808
5-7kb_insert_libary
# ALE_score:	-3814450443	-3944788694
# numContigs:	3750	3560
# totalAssemLen:	848776495	859851869
# placeAvg:	-35.8573	-36.1418
# insertAvg:	-6.74208	-6.10492
# kmerAvg:	-0.117247	-0.115134
# depthScoreAvg:	-2.32824	-2.26775
# depthAvg:	11.6289	11.2969
# totalReads:	82379593	90055546
# totalMappedReads:	82379593	90055546
# totalUnmappedReads:	0	0
# totalPlacedReads:	82376796	90052723
# readAvgLen:	101	101
# avgReadOverlap:	100.668	100.674
unmappable_bases:	135663753	57338052
# Unmappable Regions	61436	17261
bases_with_0_coverage:	218773733	177408668
7-9kb_insert_libary
# ALE_score:	-6626438006	-6904841130
# numContigs:	3750	3560
# totalAssemLen:	848776495	859851869
# placeAvg:	-35.5588	-35.5622
# insertAvg:	-6.64311	-6.14504
# kmerAvg:	-0.117247	-0.115134
# depthScoreAvg:	-5.79659	-5.89518
# depthAvg:	10.997	10.5321
# totalReads:	76905903	83595902
# totalMappedReads:	76905903	83595902
# totalUnmappedReads:	0	0
# totalPlacedReads:	76905312	83595319
# readAvgLen:	101	101
# avgReadOverlap:	100.675	100.682
unmappable_bases:	144721911	60724612
# Unmappable Regions	68830	27361
bases_with_0_coverage:	547716770	536552444
9-11kb_insert_libary
# ALE_score:	-6924971564	-7245741524
# numContigs:	3750	3560
# totalAssemLen:	848776495	859851869
# placeAvg:	-33.0425	-32.7199
# insertAvg:	-6.7102	-6.31234
# kmerAvg:	-0.117247	-0.115134
# depthScoreAvg:	-6.77011	-6.96215
# depthAvg:	8.32365	7.64487
# totalReads:	55091649	59783484
# totalMappedReads:	55091649	59783484
# totalUnmappedReads:	0	0
# totalPlacedReads:	55091061	59782868
# readAvgLen:	101	101
# avgReadOverlap:	100.648	100.658
unmappable_bases:	182624138	72708737
# Unmappable Regions	94323	52397
bases_with_0_coverage:	763931690	769054668
40kb_insert_libary
# ALE_score:	-3255042987	-6466981247
# numContigs:	3750	3560
# totalAssemLen:	848776495	859851869
# placeAvg:	-58.2548	-59.7167
# insertAvg:	-4.13265	-3.40152
# kmerAvg:	-0.117247	-0.115134
# depthScoreAvg:	-2.98351	-6.57025
# depthAvg:	2.93328	2.89547
# totalReads:	20487157	22971347
# totalMappedReads:	20487157	22971347
# totalUnmappedReads:	0	0
# totalPlacedReads:	20487153	22971340
# readAvgLen:	101	101
# avgReadOverlap:	100.811	100.806
unmappable_bases:	144670975	60104659
# Unmappable Regions	73341	25254
bases_with_0_coverage:	518909366	492713889
16x_PacBio_libary
# ALE_score:	-1063711319	-9.08592e+08
# numContigs:	3750	3560
# totalAssemLen:	848776495	859851869
# placeAvg:	-118.223	-118.471
# insertAvg:	0.305596	0.305596
# kmerAvg:	-0.117247	-0.115134
# depthScoreAvg:	-0.966882	-0.757001
# depthAvg:	12.182	13.327
# totalReads:	2703712	2794402
# totalMappedReads:	2703712	2794402
# totalUnmappedReads:	0	0
# totalPlacedReads:	2703712	2794402
# readAvgLen:	3772	4258
# avgReadOverlap:	3452.69	3886.06
unmappable_bases:	82472941	45023176
# Unmappable Regions	18363	6349
bases_with_0_coverage:	114035849	65141623
