# Supplementary material for: An improved genome reference for the African cichlid, Metriaclima zebra
Source: BMC Genomics. 2015 Sep 22;16(1):724. doi: 10.1186/s12864-015-1930-5 (PMC4580222; doi:10.1186/s12864-015-1930-5)
Supplement: Additional file 5: — Extended repeat results. The repetitive elements included in Table 7 are highlighted in this file. (XLSX 54 kb) [file 12864_2015_1930_MOESM5_ESM.xlsx]

## Sheet: Sheet1
		M_zebra_v0				M_zebra_UMD1				Δ from M_zebra_v0
Order	Superfamily/Family	number	bp	%	mean	number	bp	%	mean	number	bp	mean
	ARTEFACT	2	117	0	58.5	2	117	0	58.5	0	0	0
DNA	DNA	29098	5091138	0.006	175	32216	6312364	0.0073	195.9	3118	1221226	20.9
	Academ	203	10445	0	51.5	129	7118	0	55.2	-74	-3327	3.7
	CMC-Chapaev	223	10631	0	47.7	276	12627	0	45.8	53	1996	-1.9
	CMC-Chapaev-3	437	71240	0.0001	163	327	44271	0.0001	135.4	-110	-26969	-27.6
	CMC-EnSpm	7364	848429	0.001	115.2	11705	2565693	0.003	219.2	4341	1717264	104
	CMC-Mirage	1	58	0	58	1	58	0	58	0	0	0
	CMC-Transib	181	9692	0	53.5	216	12777	0	59.2	35	3085	5.7
	Crypton	49	4212	0	86	46	4490	0	97.6	-3	278	11.6
	Crypton-V	3	294	0	98	4	391	0	97.8	1	97	-0.2
	Dada	693	45781	0.0001	66.1	664	59378	0.0001	89.4	-29	13597	23.3
	Ginger	856	46260	0.0001	54	804	44878	0.0001	55.8	-52	-1382	1.8
	Harbinger	27	1728	0	64	11	832	0	75.6	-16	-896	11.6
	IS3EU	34	2613	0	76.9	35	2455	0	70.1	1	-158	-6.8
	Kolobok	7	371	0	53	8	337	0	42.1	1	-34	-10.9
	Kolobok-Hydra	337	17111	0	50.8	303	16996	0	56.1	-34	-115	5.3
	Kolobok-T2	471	15200	0	32.3	301	12067	0	40.1	-170	-3133	7.8
	MULE-F	3	138	0	46	1	36	0	36	-2	-102	-10
	MULE-MuDR	514	30661	0	59.7	2755	388757	0.0005	141.1	2241	358096	81.4
	MULE-NOF	30	3246	0	108.2	25	3548	0	141.9	-5	302	33.7
	Maverick	1738	132166	0.0002	76	1616	139830	0.0002	86.5	-122	7664	10.5
	Merlin	5	496	0	99.2	10	1351	0	135.1	5	855	35.9
	Novosib	1496	142028	0.0002	94.9	927	71629	0.0001	77.3	-569	-70399	-17.6
	P	279	13576	0	48.7	312	17120	0	54.9	33	3544	6.2
	P-Fungi	1	51	0	51	1	51	0	51	0	0	0
	PIF-Harbinger	8822	1660613	0.002	188.2	10959	3360702	0.0039	306.7	2137	1700089	118.5
	PIF-ISL2EU	644	191622	0.0002	297.5	913	324460	0.0004	355.4	269	132838	57.9
	PiggyBac	3668	850999	0.001	232	3734	1084743	0.0013	290.5	66	233744	58.5
	Sola	2101	137150	0.0002	65.3	2468	316032	0.0004	128.1	367	178882	62.8
	TcMar	761	82673	0.0001	108.6	864	401523	0.0005	464.7	103	318850	356.1
	TcMar-Ant1	3	223	0	74.3	3	211	0	70.3	0	-12	-4
	TcMar-Fot1	592	119515	0.0001	201.9	721	294323	0.0003	408.2	129	174808	206.3
	TcMar-Gizmo	1	47	0	47	1	47	0	47	0	0	0
	TcMar-ISRm11	828	251669	0.0003	303.9	1324	692287	0.0008	522.9	496	440618	219
	TcMar-Mariner	1586	256236	0.0003	161.6	1301	197669	0.0002	151.9	-285	-58567	-9.7
	TcMar-Mogwai	2	108	0	54	2	108	0	54	0	0	0
	TcMar-Pogo	5	221	0	44.2	2	98	0	49	-3	-123	4.8
	TcMar-Sagan	6	408	0	68	6	341	0	56.8	0	-67	-11.2
	TcMar-Stowaway	58	4533	0	78.2	49	3901	0	79.6	-9	-632	1.4
	TcMar-Tc1	133563	30394950	0.0358	227.6	137896	40100895	0.0466	290.8	4333	9705945	63.2
	TcMar-Tc2	6998	2224918	0.0026	317.9	8103	3967382	0.0046	489.6	1105	1742464	171.7
	TcMar-Tc4	4	268	0	67	1	53	0	53	-3	-215	-14
	TcMar-Tigger	2747	645986	0.0008	235.2	3155	693738	0.0008	219.9	408	47752	-15.3
	TcMar-m44	5	280	0	56	4	354	0	88.5	-1	74	32.5
	Zator	10	616	0	61.6	9	624	0	69.3	-1	8	7.7
	Zisupton	5	1075	0	215	5	1075	0	215	0	0	0
	hAT	20485	4047632	0.0048	197.6	21195	5932421	0.0069	279.9	710	1884789	82.3
	hAT-Ac	41018	9251093	0.0109	225.5	43310	16553134	0.0193	382.2	2292	7302041	156.7
	hAT-Blackjack	397	75640	0.0001	190.5	388	76437	0.0001	197	-9	797	6.5
	hAT-Charlie	23800	4935783	0.0058	207.4	23954	5478941	0.0064	228.7	154	543158	21.3
	hAT-Pegasus	129	6949	0	53.9	99	5770	0	58.3	-30	-1179	4.4
	hAT-Restless	1	45	0	45	0	0	0	0	-1	-45	-45
	hAT-Tag1	156	7695	0	49.3	133	15527	0	116.7	-23	7832	67.4
	hAT-Tip100	2781	569535	0.0007	204.8	6810	1267209	0.0015	186.1	4029	697674	-18.7
	hAT-Tol2	338	60384	0.0001	178.7	642	211250	0.0002	329	304	150866	150.3
	hAT-hAT5	157	48460	0.0001	308.7	150	36985	0	246.6	-7	-11475	-62.1
	hAT-hAT6	2	108	0	54	427	94706	0.0001	221.8	425	94598	167.8
	hAT-hATm	125	5915	0	47.3	123	6106	0	49.6	-2	191	2.3
	hAT-hATw	36	2259	0	62.8	32	5398	0	168.7	-4	3139	105.9
	hAT-hATx	14	532	0	38	12	723	0	60.3	-2	191	22.3
	hAT-hobo	467	82381	0.0001	176.4	8	1989	0	248.6	-459	-80392	72.2
LINE	LINE	141	40129	0	284.6	429	120536	0.0001	281	288	80407	-3.6
	Ambal	13	711	0	54.7	5	271	0	54.2	-8	-440	-0.5
	CR1	414	24153	0	58.3	302	18413	0	61	-112	-5740	2.7
	CR1-Zenon	29	1513	0	52.2	205	91176	0.0001	444.8	176	89663	392.6
	CRE	3	220	0	73.3	6	448	0	74.7	3	228	1.4
	DRE	21	1342	0	63.9	17	801	0	47.1	-4	-541	-16.8
	Dong-R4	7218	2037061	0.0024	282.2	5798	1901560	0.0022	328	-1420	-135501	45.8
	I	649	143990	0.0002	221.9	723	156952	0.0002	217.1	74	12962	-4.8
	I-Nimb	151	54943	0.0001	363.9	78	18780	0	240.8	-73	-36163	-123.1
	Jockey	890	109069	0.0001	122.5	1684	546154	0.0006	324.3	794	437085	201.8
	L1	9184	3265323	0.0038	355.5	11186	7488720	0.0087	669.5	2002	4223397	314
	L1-Tx1	428	92827	0.0001	216.9	480	151349	0.0002	315.3	52	58522	98.4
	L2	65651	14708900	0.0173	224	62048	18525102	0.0215	298.6	-3603	3816202	74.6
	L2-Hydra	2	99	0	49.5	2	278	0	139	0	179	89.5
	LOA	39	2323	0	59.6	19	922	0	48.5	-20	-1401	-11.1
	Odin	1	43	0	43	1	58	0	58	0	15	15
	Penelope	22733	3876703	0.0046	170.5	23296	4930692	0.0057	211.7	563	1053989	41.2
	Proto1	17	943	0	55.5	13	667	0	51.3	-4	-276	-4.2
	Proto2	54	20560	0	380.7	18	5112	0	284	-36	-15448	-96.7
	R1	314	21299	0	67.8	564	61431	0.0001	108.9	250	40132	41.1
	R2	65	4665	0	71.8	61	5315	0	87.1	-4	650	15.3
	R2-Hero	654	265547	0.0003	406	636	208319	0.0002	327.5	-18	-57228	-78.5
	RTE	6858	1434103	0.0017	209.1	3269	530473	0.0006	162.3	-3589	-903630	-46.8
	RTE-BovB	25542	5817773	0.0069	227.8	24061	7356748	0.0086	305.8	-1481	1538975	78
	RTE-RTE	4	406	0	101.5	4	406	0	101.5	0	0	0
	RTE-X	120	9897	0	82.5	356	126991	0.0001	356.7	236	117094	274.2
	Rex-Babar	25685	6087899	0.0072	237	30109	14508668	0.0169	481.9	4424	8420769	244.9
	Tad1	71	4292	0	60.5	51	3409	0	66.8	-20	-883	6.3
	Zorro	2	168	0	84	2	168	0	84	0	0	0
LTR	LTR	667	89927	0.0001	134.8	801	221765	0.0003	276.9	134	131838	142.1
	Caulimovirus	14	927	0	66.2	10	479	0	47.9	-4	-448	-18.3
	Copia	1972	394570	0.0005	200.1	830	240741	0.0003	290	-1142	-153829	89.9
	Copia(Xen1)	2	93	0	46.5	0	0	0	0	-2	-93	-46.5
	DIRS	1202	343257	0.0004	285.6	1100	393406	0.0005	357.6	-102	50149	72
	ERV-Foamy	2	120	0	60	2	102	0	51	0	-18	-9
	ERV-Lenti	1	61	0	61	0	0	0	0	-1	-61	-61
	ERV1	2842	444566	0.0005	156.4	2692	472203	0.0005	175.4	-150	27637	19
	ERV4	49	3228	0	65.9	28	2106	0	75.2	-21	-1122	9.3
	ERVK	2232	214652	0.0003	96.2	2350	309722	0.0004	131.8	118	95070	35.6
	ERVL	60	3800	0	63.3	47	3189	0	67.9	-13	-611	4.6
	ERVL-MaLR	2	152	0	76	1	109	0	109	-1	-43	33
	Ginger	3	316	0	105.3	3	252	0	84	0	-64	-21.3
	Gypsy	10865	3908793	0.0046	359.8	14026	6476548	0.0075	461.8	3161	2567755	102
	Gypsy-Cigr	72	42974	0.0001	596.9	0	0	0	0	-72	-42974	-596.9
	Ngaro	3955	393178	0.0005	99.4	10633	1841475	0.0021	173.2	6678	1448297	73.8
	Pao	1292	780017	0.0009	603.7	1672	1525265	0.0018	912.2	380	745248	308.5
	Viper	1	149	0	149	4	1063	0	265.8	3	914	116.8
Other	Other	172	241195	0.0003	1402.3	198	419576	0.0005	2119.1	26	178381	716.8
	DNA_virus	6	137	0	22.8	7	161	0	23	1	24	0.2
RC	RC	--	--	--		--	--	--			--
	Helitron	4704	521326	0.0006	110.8	2357	203913	0.0002	86.5	-2347	-317413	-24.3
Retroposon	Retroposon	--	--	--		--	--	--			--
	SVA	3	275	0	91.7	2	158	0	79	-1	-117	-12.7
SINE	SINE	3078	360672	0.0004	117.2	4549	513713	0.0006	112.9	1471	153041	-4.3
	5S	22	1007	0	45.8	66	4582	0	69.4	44	3575	23.6
	5S-Core-RTE	4	260	0	65	2	57	0	28.5	-2	-203	-36.5
	5S-Deu-L2	167	6843	0	41	80	3765	0	47.1	-87	-3078	6.1
	5S-Sauria-RTE	111	9431	0	85	108	10337	0	95.7	-3	906	10.7
	7SL	3	539	0	179.7	6	1530	0	255	3	991	75.3
	Alu	6	384	0	64	1	69	0	69	-5	-315	5
	B2	1	92	0	92	1	25	0	25	0	-67	-67
	B4	4	216	0	54	3	123	0	41	-1	-93	-13
	ID	5	260	0	52	4	74	0	18.5	-1	-186	-33.5
	L2	3	184	0	61.3	3	184	0	61.3	0	0	0
	MIR	12756	1741837	0.0021	136.6	10900	2395459	0.0028	219.8	-1856	653622	83.2
	Mermaid	545	82183	0.0001	150.8	614	107455	0.0001	175	69	25272	24.2
	RTE	0	0	0	0	0	0	0	0	0	0	0
	RTE-BovB	3	177	0	59	2	96	0	48	-1	-81	-11
	U	3	106	0	35.3	3	65	0	21.7	0	-41	-13.6
	tRNA	1209	143895	0.0002	119	1657	185594	0.0002	112	448	41699	-7
	tRNA-7SL	4	187	0	46.8	4	132	0	33	0	-55	-13.8
	tRNA-C	18	891	0	49.5	17	830	0	48.8	-1	-61	-0.7
	tRNA-CR1	3	78	0	26	1	79	0	79	-2	1	53
	tRNA-Core	7419	953921	0.0011	128.6	12054	1819302	0.0021	150.9	4635	865381	22.3
	tRNA-Core-L2	9225	1906306	0.0022	206.6	7613	1678923	0.002	220.5	-1612	-227383	13.9
	tRNA-Deu-L2	505	84413	0.0001	167.2	16	587	0	36.7	-489	-83826	-130.5
	tRNA-L2	759	109782	0.0001	144.6	716	105586	0.0001	147.5	-43	-4196	2.9
	tRNA-RTE	6	190	0	31.7	6	128	0	21.3	0	-62	-10.4
	tRNA-Sauria-L2	0	0	0	0	0	0	0	0	0	0	0
	tRNA-V	19213	2903279	0.0034	151.1	15212	1941700	0.0023	127.6	-4001	-961579	-23.5
	tRNA-V-CR1	347	20304	0	58.5	252	14676	0	58.2	-95	-5628	-0.3
	tRNA-V-Core-L2	103	5934	0	57.6	75	5310	0	70.8	-28	-624	13.2
	Segmental	2	20	0	10	1	45	0	45	-1	25	35
Unkown	Unknown	285700	49619702	0.0585	173.7	279557	58688408	0.0683	209.9	-6143	9068706	36.2
	centromeric	0	0	0	0	1	10	0	10	1	10	10
	totalinterspersed	834662	165779910	0.1953	198.6	857733	227228917	0.2643	264.9	23071	61449007	66.3
Low_complexity	Low_complexity	36439	1716360	0.002	47.1	38946	1825902	0.0021	46.9	2507	109542	-0.2
	RNA	2	379	0	189.5	1	322	0	322	-1	-57	132.5
	Satellite	2632	489135	0.0006	185.8	2243	538486	0.0006	240.1	-389	49351	54.3
	5S	143	24432	0	170.9	167	40286	0	241.2	24	15854	70.3
	centr	1	430	0	430	0	0	0	0	-1	-430	-430
	macro	25	2592	0	103.7	24	2669	0	111.2	-1	77	7.5
	subtelo	3	221	0	73.7	2	181	0	90.5	-1	-40	16.8
	Simple_repeat	243668	9658206	0.0114	39.6	269105	11561827	0.0134	43	25437	1903621	3.4
	rRNA	741	95982	0.0001	129.5	308	47918	0.0001	155.6	-433	-48064	26.1
	scRNA	1	104	0	104	0	0	0	0	-1	-104	-104
	snRNA	89	9834	0	110.5	109	12849	0	117.9	20	3015	7.4
	srpRNA	6	1159	0	193.2	16	3634	0	227.1	10	2475	33.9
	tRNA	790	50899	0.0001	64.4	866	59781	0.0001	69	76	8882	4.6
	AncestralRepeats:	1101882	173081089	0.2039	157.1	1153935	234447039	0.2727	203.2	52053	61365950	46.1
	LineageSpecificRepeats:	17320	4748554	0.0056	274.2	15585	6875733	0.008	441.2	-1735	2127179	167
Total	Total	1119202	177829643	0.2095	158.9	1169520	241322772	0.2807	206.3	50318	63493129	47.4
AFC specific	AFC specific
	L1-1_AFC	2874	1286428	0.0015	447.6	1350	1657415	0.0019	1227.7	-1524	370987	780.1
	Penelope-1_AFC	1076	328204	0.0004	305	1878	463188	0.0005	246.6	802	134984	-58.4
	REX1-1_AFC	916	254811	0.0003	278.2	1483	1364056	0.0016	919.8	567	1109245	641.6
	REX1-2_AFC	1527	458305	0.0005	300.1	1113	1283001	0.0015	1152.7	-414	824696	852.6
	REX1-3_AFC	721	210531	0.0002	292	518	212397	0.0002	410	-203	1866	118
	REX1-4_AFC	211	37103	0	175.8	173	38034	0	219.8	-38	931	44
	RTE-1_AFC	571	76775	0.0001	134.5	615	71587	0.0001	116.4	44	-5188	-18.1
	RTE-2_AFC	2693	1020161	0.0012	378.8	1898	643989	0.0007	339.3	-795	-376172	-39.5
	SINE2-1_AFC	4941	706587	0.0008	143	4121	640845	0.0007	155.5	-820	-65742	12.5
	SINE2AFC	8	664	0	83	4	472	0	118	-4	-192	35
	SINE3_AFC	445	76071	0.0001	170.9	531	102324	0.0001	192.7	86	26253	21.8
	SINE_AFC	1138	222891	0.0003	195.9	1585	294386	0.0003	185.7	447	71495	-10.2
